# Supplementary material for: Bilateral Facial Palsy as the Onset of Neurosarcoidosis: A Case Report and a Revision of Literature
Source: NeuroSci. 2022 May 29;3(2):321–31. doi: 10.3390/neurosci3020023 (PMC11523723; doi:10.3390/neurosci3020023)
Supplement: Supplementary file 1 [file neurosci-03-00023-s001.zip]

Archive with 1 entries (1 files):
- neurosci-1714801-supplementary.pdf
